# Supplementary material for: Novel pharmacological maps of protein lysine methyltransferases: key for target deorphanization
Source: J Cheminform. 2018 Jul 21;10:32. doi: 10.1186/s13321-018-0288-5 (PMC6054832; doi:10.1186/s13321-018-0288-5)
Supplement: Supplementary file 2 — Additional file 2. Sequence alignment. [file 13321_2018_288_MOESM2_ESM.docx]

>ASH1L_Q9NR48
------------------------------------------------------------
------------------------------------------------------------
---------------PYDILWQWKHNQLYKKPDVPLY-----------------------
--KKIRSNVYVDVKPLSGYEAT--------------T-----------------------
---------------------------------CN-CKKP--DD--DT--RK-GCV----
-----DDCLNRM---------------------------------------------IFA
ECSP------N----------------------TC--PCG---EQ--------CCNQRIQ
RH---------EW--------------------V---QC---------------------
---LERFR----------------A-E-EK----------GW-G----------------
----------I-RTKE-P--LKA-GQFI--I-------------------EY--------
-LGEVV------------------------------------------------------
------------------------------------------------------------
------------------------------------------------------------
------------------------------------------------------------
------------------------------------------------------------
------------------------------------------------------------
------------------------------------------------------------
------SEQE---------------------F-R----N--RMIEQ--Y---H------N
HS-D----H-----Y----------------CL--N------------------------
-------L------------------------------D---SG----------------
------------------------------------------------------------
-----M-----------------------V-IDS-YR-------------MG-------N
EARFINHS------CD-PN-CEMQ-K---W------------------------S-----
-------V------NGV---Y---R-I--GLYALKDMPAGTELTY-----------DY--
N----------------------F--------------------HSFNVE---KQ-----
------------------------------------------------------------
-----Q---------LC------KCGF--EKCR-GI
>NSD1_Q96L73
----------------------------------------------------------KE
LRQLQEDRKND------------------------------------K----------KP
-----------------------------------PP--------Y--------------
--KHIKVNRPIG-------------------------RVQ--IF----TADLSEI-----
-------------------------------P-RCNCKAT----------------DENP
CGID-SECINRM---------------------------------------------LLY
ECHP------T-----------------------VCPAGG----R--------CQNQCFS
KR---------QY--------------------P----E---------------------
---VEIFR----------------T-L-QR----------GW-G----------------
----------L-RTKT-D--IKK-GEFV--N-------------------EY--------
-VGELI------------------------------------------------------
------------------------------------------------------------
------------------------------------------------------------
------------------------------------------------------------
------------------------------------------------------------
------------------------------------------------------------
------------------------------------------------------------
------DEEE---------------------C-R----A--RIRY----AQEH------D
IT-N----F-----Y----------------ML--T------------------------
-------L------------------------------D---KD----------------
------------------------------------------------------------
-----R-----------------------I-IDA-GP-------------KG-------N
YARFMNHC------CQ-PN-CETQ-K---W------------------------S-----
-------V------NGD---T---R-V--GLFALSDIKAGTELTF-----------NY--
N----------------------L--------------------ECL---G--NG-----
------------------------------------------------------------
-K---T---------VC------KCGA--PNCS-GF
>NSD2_O96028
----------------------------------------------------------KL
QREARETQESE------------------------------------R----------KP
-----------------------------------PP--------Y--------------
--KHIKVNKPYG-------------------------KVQ--IY----TADISEI-----
-------------------------------P-KCNCKPT----------------DENP
CGFD-SECLNRM---------------------------------------------LMF
ECHP------Q-----------------------VCPAGE----F--------CQNQCFT
KR---------QY--------------------P----E---------------------
---TKIIK----------------T-D-GK----------GW-G----------------
----------L-VAKR-D--IRK-GEFV--N-------------------EY--------
-VGELI------------------------------------------------------
------------------------------------------------------------
------------------------------------------------------------
------------------------------------------------------------
------------------------------------------------------------
------------------------------------------------------------
------------------------------------------------------------
------DEEE---------------------C-M----A--RIKH----AHEN------D
IT-H----F-----Y----------------ML--T------------------------
-------I------------------------------D---KD----------------
------------------------------------------------------------
-----R-----------------------I-IDA-GP-------------KG-------N
YSRFMNHS------CQ-PN-CETL-K---W------------------------T-----
-------V------NGD---T---R-V--GLFAVCDIPAGTELTF-----------NY--
N----------------------L--------------------DCL---G--NE-----
------------------------------------------------------------
-K---T---------VC------RCGA--SNCS-GF
>NSD3_Q9BZ95
----------------------------------------------------------RE
SKEALEIEKNS------------------------------------R----------KP
-----------------------------------PP--------Y--------------
--KHIKANKVIG-------------------------KVQ--IQ----VADLSEI-----
-------------------------------P-RCNCKPA----------------DENP
CGLE-SECLNRM---------------------------------------------LQY
ECHP------Q-----------------------VCPAGD----R--------CQNQCFT
KR---------LY--------------------P----D---------------------
---AEIIK----------------T-E-RR----------GW-G----------------
----------L-RTKR-S--IKK-GEFV--N-------------------EY--------
-VGELI------------------------------------------------------
------------------------------------------------------------
------------------------------------------------------------
------------------------------------------------------------
------------------------------------------------------------
------------------------------------------------------------
------------------------------------------------------------
------DEEE---------------------C-R----L--RIKR----AHEN------S
VT-N----F-----Y----------------ML--T------------------------
-------V------------------------------T---KD----------------
------------------------------------------------------------
-----R-----------------------I-IDA-GP-------------KG-------N
YSRFMNHS------CN-PN-CETQ-K---W------------------------T-----
-------V------NGD---V---R-V--GLFALCDIPAGMELTF-----------NY--
N----------------------L--------------------DCL---G--NG-----
------------------------------------------------------------
-R---T---------EC------HCGA--DNCS-GF
>SETD2_Q9BYW2
----------------------------------------RDPQ------RWKECAKQ--
----------G------------------------------------K----------MP
-----------------------------------CY--------F--------------
--DLIEENVYLT----------ERKKNKSHRDIKRMQ-----------------------
---------------------------------CE-CTPLSKDE--R-AQGEIACG----
-----EDCLNRL---------------------------------------------LMI
ECSS------R-----------------------C--PNG---DY--------CSNRRFQ
RK---------QH--------------------A----D---------------------
---VEVIL----------------T-E-KK----------GW-G----------------
----------L-RAAK-D--LPS-NTFV--L-------------------EY--------
-CGEVL------------------------------------------------------
------------------------------------------------------------
------------------------------------------------------------
------------------------------------------------------------
------------------------------------------------------------
------------------------------------------------------------
------------------------------------------------------------
------DHKE---------------------F-K----A--RVKE----YARN------K
NI-H----Y-----Y----------------FM--A------------------------
-------L------------------------------K---ND----------------
------------------------------------------------------------
-----E-----------------------I-IDA-TQ-------------KG-------N
CSRFMNHS------CE-PN-CETQ-K---W------------------------T-----
-------V------NGQ---L---R-V--GFFTTKLVPSGSELTF-----------DY--
Q----------------------F--------------------QRY---G--KE-----
------------------------------------------------------------
-A---Q---------KC------FCGS--ANCR-GY
>EZH1_Q92800
-------------TDELMNPSQKKKRKHRLWAAHCRKIQLKKDNSSTQVYNYQPCDHP--
----------D------------------------------------R-----PCDSTCP
-----------------------------------C------------------------
---IMTQNFCEK------------------------F-----------------------
---------------------------------CQ-CNPDCQNRFPG-CRCKTQCN----
----TKQCPCYL---------------------------------------------AVR
ECDP--DLCLT-----------------------C--GAS---EHWDCKVVS-CKNCSIQ
RG---------LK--------------------K----H---------------------
---LLLAP----------------S-D-VA----------GW-G----------------
----------T-FIKE-S--VQK-NEFI--S-------------------EY--------
-CGELI------------------------------------------------------
------------------------------------------------------------
------------------------------------------------------------
------------------------------------------------------------
------------------------------------------------------------
------------------------------------------------------------
------------------------------------------------------------
------SQDE---------------------A-D----R--RGKV----Y--D------K
YM-S----S-----F----------------LF--N------------------------
-------L------------------------------N---ND----------------
------------------------------------------------------------
-----F-----------------------V-VDA-TR-------------KG-------N
KIRFANHS------VN-PN-CYAK-V---V------------------------M-----
-------V------NGD---H---R-I--GIFAKRAIQAGEELFF-----------DY--
R----------------------Y--------------------SQ-------AD-----
------------------------------------------------------------
-A---L---------KY------V
>EZH2_Q15910
-----SSIIAPAPAEDVDTPPRKKKRKHRLWAAHCRKIQLKKDGSSNHVYNYQPCDHP--
----------R------------------------------------Q-----PCDSSCP
-----------------------------------C------------------------
---VIAQNFCEK------------------------F-----------------------
---------------------------------CQ-CSSECQNRFPG-CRCKAQCN----
----TKQCPCYL---------------------------------------------AVR
ECDP--DLCLT-----------------------C--GAA---DHWDSKNVS-CKNCSIQ
RG---------SK--------------------K----H---------------------
---LLLAP----------------S-D-VA----------GW-G----------------
----------I-FIKD-P--VQK-NEFI--S-------------------EY--------
-CGEII------------------------------------------------------
------------------------------------------------------------
------------------------------------------------------------
------------------------------------------------------------
------------------------------------------------------------
------------------------------------------------------------
------------------------------------------------------------
------SQDE---------------------A-D----R--RGKV----Y--D------K
YM-C----S-----F----------------LF--N------------------------
-------L------------------------------N---ND----------------
------------------------------------------------------------
-----F-----------------------V-VDA-TR-------------KG-------N
KIRFANHS------VN-PN-CYAK-V---M------------------------M-----
-------V------NGD---H---R-I--GIFAKRAIQTGEELFF-----------DY--
R----------------------Y--------------------SQ-------AD-----
------------------------------------------------------------
-A---L---------KY------V
>KMT2A_Q03164
------------------------------------------------------------
------------------------------------------------------------
------------------------------------------------------------
------------------------------------------------------------
------------------------------------------------------------
------------------------------------------------------------
-----------------------------------------------------------R
HLKKTSK--------------------------E----A---------------------
---VGVYR----------------S-P-IH----------GR-G----------------
----------L-FCKR-N--IDA-GEMV--I-------------------EY--------
-AGNVI------------------------------------------------------
------------------------------------------------------------
------------------------------------------------------------
------------------------------------------------------------
------------------------------------------------------------
------------------------------------------------------------
------------------------------------------------------------
------RSIQ---------------------T-D----K--REKY----YDSK------G
IG-C----Y-----M-----------------F--R------------------------
-------I------------------------------D---DS----------------
------------------------------------------------------------
-----E-----------------------V-VDA-TM-------------HG-------N
AARFINHS------CE-PN-CYSR-V---I------------------------N-----
-------I------DGQ---K---H-I--VIFAMRKIYRGEELTY-----------DY--
K----------------------F------------PIEDASNK----------------
------------------------------------------------------------
-----L---------PC------NCGA--KKCRK
>KMT2B_Q9UMN6
------------------------------------------------------------
------------------------------------------------------------
------------------------------------------------------------
------------------------------------------------------------
------------------------------------------------------------
------------------------------------------------------------
-----------------------------------------------------------R
HLKKTSK--------------------------E----A---------------------
---VGVYR----------------S-A-IH----------GR-G----------------
----------L-FCKR-N--IDA-GEMV--I-------------------EY--------
-SGIVI------------------------------------------------------
------------------------------------------------------------
------------------------------------------------------------
------------------------------------------------------------
------------------------------------------------------------
------------------------------------------------------------
------------------------------------------------------------
------RSVL---------------------T-D----K--REKF----YDGK------G
IG-C----Y-----M-----------------F--R------------------------
-------M------------------------------D---DF----------------
------------------------------------------------------------
-----D-----------------------V-VDA-TM-------------HG-------N
AARFINHS------CE-PN-CFSR-V---I------------------------H-----
-------V------EGQ---K---H-I--VIFALRRILRGEELTY-----------DY--
K----------------------F------------PIEDASNK----------------
------------------------------------------------------------
-----L---------PC------NCGA--KRCR
>SETD1A_O15047
------------------------------------------------------------
------------------------------------------------------------
------------------------------------------------------------
------------------------------------------------------------
------------------------------------------------------------
------------------------------------------------------------
--------------------------------------------------------LKFR
------K--------------------------K----K---------------------
---LRFGR----------------S-R-IH----------EW-G----------------
----------L-FAME-P--IAA-DEMV--I-------------------EY--------
-VGQNI------------------------------------------------------
------------------------------------------------------------
------------------------------------------------------------
------------------------------------------------------------
------------------------------------------------------------
------------------------------------------------------------
------------------------------------------------------------
------RQMV---------------------A-D----M--REKR----YVQE------G
IGSS----Y-----L-----------------F--R------------------------
-------V------------------------------D---HD----------------
------------------------------------------------------------
-----T-----------------------I-IDA-TK-------------CG-------N
LARFINHC------CT-PN-CYAK-V---I------------------------T-----
-------I------ESQ---K---K-I--VIYSKQPIGVDEEITY-----------DY--
K----------------------F------------PLED--NK----------------
------------------------------------------------------------
-----I---------PC------LCGT--ESCRG
>SETD1B_Q9UPS6
------------------------------------------------------------
------------------------------------------------------------
------------------------------------------------------------
------------------------------------------------------------
------------------------------------------------------------
------------------------------------------------------------
--------------------------------------------------------LKFR
------K--------------------------K----K---------------------
---LKFCK----------------S-H-IH----------DW-G----------------
----------L-FAME-P--IAA-DEMV--I-------------------EY--------
-VGQNI------------------------------------------------------
------------------------------------------------------------
------------------------------------------------------------
------------------------------------------------------------
------------------------------------------------------------
------------------------------------------------------------
------------------------------------------------------------
------RQVI---------------------A-D----M--REKR----YEDE------G
IGSS----Y-----M-----------------F--R------------------------
-------V------------------------------D---HD----------------
------------------------------------------------------------
-----T-----------------------I-IDA-TK-------------CG-------N
FARFINHS------CN-PN-CYAK-V---I------------------------T-----
-------V------ESQ---K---K-I--VIYSKQHINVNEEITY-----------DY--
K----------------------F------------PIED--VK----------------
------------------------------------------------------------
-----I---------PC------LCGS--ENCRG
>KMT2D_O14686
------------------------------------------------------------
------------------------------------------------------------
------------------------------------------------------------
------------------------------------------------------------
------------------------------------------------------------
------------------------------------------------------------
---------------------------------------------------------QYR
RLRTEWK--------------------------N----N---------------------
---VYLAR----------------S-R-IQ----------GL-G----------------
----------L-YAAK-D--LEK-HTMV--I-------------------EY--------
-IGTII------------------------------------------------------
------------------------------------------------------------
------------------------------------------------------------
------------------------------------------------------------
------------------------------------------------------------
------------------------------------------------------------
------------------------------------------------------------
------RNEV---------------------A-N----R--REKI----YEEQ------N
RG-I----Y-----M-----------------F--R------------------------
-------I------------------------------N---NE----------------
------------------------------------------------------------
-----H-----------------------V-IDA-TL-------------TG-------G
PARYINHS------CA-PN-CVAE-V---V------------------------T-----
-------F------DKE---D---K-I--IIISSRRIPKGEELTY-----------DY--
Q----------------------F------------DFEDDQHK----------------
------------------------------------------------------------
-----I---------PC------HCGA--WNCRK
>KMT2C_Q8NEZ4
------------------------------------------------------------
------------------------------------------------------------
------------------------------------------------------------
------------------------------------------------------------
------------------------------------------------------------
------------------------------------------------------------
---------------------------------------------------------QYR
KMKTEWK--------------------------S----N---------------------
---VYLAR----------------S-R-IQ----------GL-G----------------
----------L-YAAR-D--IEK-HTMV--I-------------------EY--------
-IGTII------------------------------------------------------
------------------------------------------------------------
------------------------------------------------------------
------------------------------------------------------------
------------------------------------------------------------
------------------------------------------------------------
------------------------------------------------------------
------RNEV---------------------A-N----R--KEKL----YESQ------N
RG-V----Y-----M-----------------F--R------------------------
-------M------------------------------D---ND----------------
------------------------------------------------------------
-----H-----------------------V-IDA-TL-------------TG-------G
PARYINHS------CA-PN-CVAE-V---V------------------------T-----
-------F------ERG---H---K-I--IISSSRRIQKGEELCY-----------DY--
K----------------------F------------DFEDDQHK----------------
------------------------------------------------------------
-----I---------PC------HCGA--VNCRK
>KMT2E_Q8IZD2
------------------------------------------------------------
------------------------------------------------------------
------------------------------------------------------------
------------------------------------------------------------
------------------------------------------------------------
------------------------------------------------------------
------------------------------------------------------------
------------------------------------------------------------
------------------------------------------------------------
----------L-KSAK-D--LPP-DALI--I-------------------EY--------
-RGKFM------------------------------------------------------
------------------------------------------------------------
------------------------------------------------------------
------------------------------------------------------------
------------------------------------------------------------
------------------------------------------------------------
------------------------------------------------------------
------LREQ---------------------F-E----A--NGYF----FKRP------Y
PF-V----L-----F----------------YS--K------------------------
-------F------------------------------H---GL----------------
------------------------------------------------------------
-----E-----------------------MCVDA-RT-------------FG-------N
EARFIRRS------CT-PN-AEVR-H---E------------------------I-----
-------Q------DGT---I---H-L--YIYSIHSIPKGTEITI-----------AF--
D----------------------F--------------------D-Y---GNCKY-----
------------------------------------------------------------
-K---V---------DC------ACLK--EN
>SETD5_Q9C0A6
------------------------------------------------------------
------------------------------------------------------------
------------------------------------------------------------
------------------------------------------------------------
------------------------------------------------------------
------------------------------------------------------------
------------------------------------------------------------
------------------------------------------------------------
--------------------------------------------CNNTVIGSQMQLQLGR
VTRVQKHRKIL-RAAR-D--LAL-DTLI--I-------------------EY--------
-RGKVM------------------------------------------------------
------------------------------------------------------------
------------------------------------------------------------
------------------------------------------------------------
------------------------------------------------------------
------------------------------------------------------------
------------------------------------------------------------
------LRQQ---------------------F-E----V--NGHF----FKKP------Y
PF-V----L-----F----------------YS--K------------------------
-------F------------------------------N---GV----------------
------------------------------------------------------------
-----E-----------------------MCVDA-RT-------------FG-------N
DARFIRRS------CT-PN-AEVR-H---M------------------------I-----
-------A------DGM---I---H-L--CIYAVSAITKDAEVTI-----------AF--
D----------------------Y--------------------E-Y---SNCNY-----
------------------------------------------------------------
-K---V---------DC------ACHK--GN
>EHMT1_Q9H9B1
------------------------------------------------------------
----------------------VERIVSRDIARG-YERIPIPCVN---AVDSE-----PC
-----------------------------------PS-------NY--------------
--KYVSQNCVT-----------------------------SPM-NI--------------
D-----RNITHLQYCVCIDDC-S--SSN---CMCG-------------------------
------------Q--LSMR---CWYDKDGRLL---------PE-------FNMAEPPLIF
ECN-HA----C-----------------------S-----CWR-N--------CRNRVVQ
NG---------LR--------------------A----R---------------------
---LQLYR----------------T-R-DM----------GW-G----------------
----------V-RSLQ-D--IPP-GTFV--C-------------------EY--------
-VGELI------------------------------------------------------
------------------------------------------------------------
------------------------------------------------------------
------------------------------------------------------------
------------------------------------------------------------
------------------------------------------------------------
------------------------------------------------------------
------SDSE---------------------A-D----V--RE-----------------
---E----D-----S----------------YLF-D------------------------
-------L------------------------------------D---------------
----NKDGE-----V---------------------------------------------
-----Y-----------------------C-IDA-RF-------------YG-------N
VSRFINHH------CE-PN-LVPV-R---V------------------------F-----
-------M------AHQDLRF---PRI--AFFSTRLIEAGEQLGF-----------DY--
G-----------------------------------------------------------
---------------------------------------ER--------FWD----IKGK
-L---F---------SC------RCGS--PKCR-HS
>EHMT2_Q96KQ7
------------------------------------------------------------
-----------LRLGVGNRAIRTEKIICRDVARG-YENVPIPCVN---GVDGE-----PC
-----------------------------------PE-------DY--------------
--KYISENCET-----------------------------STM-NI--------------
D-----RNITHLQHCTCVDDC-S--SSN---CLCG-------------------------
------------Q--LSIR---CWYDKDGRLL---------QE-------FNKIEPPLIF
ECN-QA----C-----------------------S-----CWR-N--------CKNRVVQ
SG---------IK--------------------V----R---------------------
---LQLYR----------------T-A-KM----------GW-G----------------
----------V-RALQ-T--IPQ-GTFI--C-------------------EY--------
-VGELI------------------------------------------------------
------------------------------------------------------------
------------------------------------------------------------
------------------------------------------------------------
------------------------------------------------------------
------------------------------------------------------------
------------------------------------------------------------
------SDAE---------------------A-D----V--RE-----------------
---D----D-----S----------------YLF-D------------------------
-------L------------------------------------D---------------
---------NKDGEV---------------------------------------------
-----Y-----------------------C-IDA-RY-------------YG-------N
ISRFINHL------CD-PN-IIPV-R---V------------------------F-----
-------M------LHQDLRF---PRI--AFFSSRDIRTGEELGF-----------DY--
G-----------------------------------------------------------
---------------------------------------DR--------FWD----IKS-
KY---F---------TC------QCGS--EKCR-HS
>SUV39H1_O43463
------------------------------------------------------------
-------------------------------------LGRITVEN---EVDLD-----GP
-----------------------------------PR-------AF--------------
--VYINEYRVG-----------------------------EGI-TL------------NQ
V---AV-------GCECQD-C-L--WAPTGGC-CP-------------------------
------------GASLHK----FAYNDQGQVRL-------R-------------AGLPIY
ECN-SR----C-----------------------R-----CGY-D--------CPNRVVQ
KG---------IR--------------------Y----D---------------------
---LCIFR----------------T-DDGR----------GW-G----------------
----------V-RTLE-K--IRK-NSFV--M-------------------EY--------
-VGEII------------------------------------------------------
------------------------------------------------------------
------------------------------------------------------------
------------------------------------------------------------
------------------------------------------------------------
------------------------------------------------------------
------------------------------------------------------------
------TSEE---------------------A-E----R--RGQI----Y---------D
RQ-G----A-----T----------------YLF-D------------------------
-------L------------------------------------D-----------YV--
---E----D-----V---------------------------------------------
-----Y-----------------------T-VDA-AY-------------YG-------N
ISHFVNHS------CD-PN-LQVY-N---V------------------------F-----
-------I------DNLDERL---PRI--AFFATRTIRAGEELTF-----------DY--
N-----------------------M--------------------------------QVD
PVDMESTRMDSNFGLAGLPGSPKK--------------R--------------------V
-R---I---------EC------KCGT--ESCR-K
>SUV39H2_Q9H5I1
------------------------------------------------------------
-------------------------------------KGMIFVEN---TVDLE-----GP
-----------------------------------PS-------DF--------------
--YYINEYKPA-----------------------------PGI-SL--------------
VNEATF-------GCSCTD-C-F--FQK---C-CP-------------------------
------------AEAGVL----LAYNKNQQIKI-------P-------------PGTPIY
ECN-SR----C-----------------------Q-----CGP-D--------CPNRIVQ
KG---------TQ--------------------Y----S---------------------
---LCIFR----------------T-SNGR----------GW-G----------------
----------V-KTLV-K--IKR-MSFV--M-------------------EY--------
-VGEVI------------------------------------------------------
------------------------------------------------------------
------------------------------------------------------------
------------------------------------------------------------
------------------------------------------------------------
------------------------------------------------------------
------------------------------------------------------------
------TSEE---------------------A-E----R--RGQF----Y---------D
NK-G----I-----T----------------YLF-D------------------------
-------L------------------------------------D-----------YE--
---S----D-----E---------------------------------------------
-----F-----------------------T-VDA-AR-------------YG-------N
VSHFVNHS------CD-PN-LQVF-N---V------------------------F-----
-------I------DNLDTRL---PRI--ALFSTRTINAGEELTF-----------DY--
Q-----------------------M--------------------------------K--
-------------------GS--GDISSDSIDHSPAKKR--------------------V
-R---T---------VC------KCGA--VTCR-G
>KMT5A_Q9NQR1
------------------------------------------------------------
------------------------------------------------------------
------------------------------------------------------------
------------------------------------------------------------
------------------------------------------------------------
------------------------------------------------------------
------------------------------------------------------------
--------GKE--------------------------EG---------------------
---MKIDL----------------I-D-GK----------GR-G----------------
----------V-IATK-Q--FSR-GDFV--V-------------------EY--------
-HGDLI------------------------------------------------------
------------------------------------------------------------
------------------------------------------------------------
------------------------------------------------------------
------------------------------------------------------------
------------------------------------------------------------
------------------------------------------------------------
------EITD---------------------A-K----K--REALYAQ----D------P
ST-G----C-----Y----------------MY--Y------------------------
-------F------------------------------QYLSKT----------------
------------------------------------------------------------
-----Y-----------------------C-VDA-TR------------ETN-------R
LGRLINHS------KC-GN-CQTK-L---H------------------------D-----
-------I------DGV---P---H-L--ILIASRDIAAGEELLY-----------DY--
GD----------RS---K-ASIE-------------------------------A-----
------------------------------------------------------------
-----H---------PW------LKH
>SETMAR_Q53H47
------------------------------------------------------------
---------------------------------GQ-ENLPVGAWPPGA----------AP
-----------------------------------AP--------F--------------
--QYTPDHVVGP-------------------------GAD--I-DPTQITFP---GCI--
--------------CVKTP-C-LPG-TC---S-CL-------------------------
------------R---HG----ENYDDNSCLRDIGSGGKY---------------AEPVF
ECN-VL----C-----------------------R-----CSD-H--------CRNRVVQ
KG---------LQ--------------------F----H---------------------
---FQVFK----------------T-H-KK----------GW-G----------------
----------L-RTLE-F--IPK-GRFV--C-------------------EY--------
-AGEVL------------------------------------------------------
------------------------------------------------------------
------------------------------------------------------------
------------------------------------------------------------
------------------------------------------------------------
------------------------------------------------------------
------------------------------------------------------------
------GFSE---------------------V-Q----R--RIHL----QT--------K
SD-S----N-----Y----------------II--A------------------------
-------I------------------------------------R-----------EHVY
NGQV----M-----E---------------------------------------------
-----T-----------------------F-VDP-TY-------------IG-------N
IGRFLNHS------CE-PN-LLMI-P---V------------------------R-----
-------I------DSM---V---PKL--ALFAAKDIVPEEELSY-----------DY--
S-----------------------GRYLNLTVSEDK--------ERL---D----HG---
--------------------------------------K--------------------L
-R---K---------PC------YCGA--KSCT-A
>SETDB1_Q15047
------------------------------------------------------------
-------------------------------------DVPLSCVN---EIDTT-----P-
-----------------------------------PP-------QV--------------
--AYSKERIPG-----------------------------KGV-FI--------------
N-----TGPEFLVGCDCKDGCRD--KSK---CACH-------------------------
------------Q--LTIQATAC--TPGGQIN---------PNSGYQYKRLEECLPTGVY
ECN-KR----C-----------------------K-----CDP-N-------MCTNRLVQ
HG---------LQ--------------------V----R---------------------
---LQLFK----------------T-Q-NK----------GW-G----------------
----------I-RCLD-D--IAK-GSFV--C-------------------IY--------
-AGKIL------------------------------------------------------
------------------------------------------------------------
------------------------------------------------------------
------------------------------------------------------------
------------------------------------------------------------
------------------------------------------------------------
------------------------------------------------------------
------TDDF---------------------A-DKE-GL--EM-----------------
---G----D-----E----------------YFA-N------------------------
-------L------------------------------------D---------------
----HIES------V---------------------------------------------
-----E-----------------------N-FKE-GY-------------ES-------D
AP------------CS-SD-SSGV-D---LKDQEDGNSGTEDPEESNDDSSDDNF-----
-------C------KDEDFST---SSVWRSYATRRQTRGQKENGLSETTSKDSHPPDL--
G-----------------------------------------------------------
---------------------------------------PP--------HIP----VPPS
-I---P---------VG------GCNP--PSSE-E-------------------------
------------------------------------------------------------
----TPKNKVASWLSCNSVSEGGFADSDSHSSFKTNEGGEGRAGGSRMEAEKASTSGLGI
KDEGDIKQAKKEDTDDRNKMSVVTESSRNYGYNPSPVKPEGLRRPPSKTSMHQSRRLMAS
AQSNP----DDVLTLSSSTESEGESGTSRKPTAGQTSATAVDSDDIQTISSGSEGDDFED
KKNMTGPMKRQVAVKSTRGFALKSTHGIAIKSTNMASVDKGESAPVRKNTRQFYDGEESC
YIIDAKLEGNLGRYLNHSCSPNLFVQNVFVDTHDLRFPWVAFFASKRIRAGTELTWDYNY
EVGSVEGKELLCCCGAIECRG
>SETDB2_Q96T68
------------------------------------------------------------
-------------------------------------SVPISFCN---EIDSR-----K-
-----------------------------------LP-------QF--------------
--KYRKTVWPR-----------------------------AYN-LT--------------
N-----FSSMFTDSCDCSEGCID--ITK---CACL-------------------------
------------Q--LTARNAKT--SPLSSDK---------ITTGYKYKRLQRQIPTGIY
ECS-LL----C-----------------------K-----CNR-Q-------LCQNRVVQ
HG---------PQ--------------------V----R---------------------
---LQVFK----------------T-E-QK----------GW-G----------------
----------V-RCLD-D--IDR-GTFV--C-------------------IY--------
-SGRLL------------------------------------------------------
------------------------------------------------------------
------------------------------------------------------------
------------------------------------------------------------
------------------------------------------------------------
------------------------------------------------------------
------------------------------------------------------------
------SRAN---------------------T-EKSYGI--DE-----------------
---N----G-----R----------------DEN-T------------------------
-------M------------------------------------K---------------
----NI------------------------------------------------------
-------------------------------FSK-KR-------------KL-------E
VA------------CS-D------------------------------------------
-------C------EVEVLPL----------------------GL------ETHPRTA--
K-----------------------------------------------------------
---------------------------------------TE--------KCP--------
-----P---------KF------SNNP--KELT-V-------------------------
------------------------------------------------------------
----ETKYDNISRIQYHSV----IRDPESKTAIFQHNG----------------------
-----------------KKMEFVSSES------VTPEDNDGF-KPPREHLNSKTKGAQKD
SSSNHVDEFEDNLLIESDVIDITKYREETPPRSRCNQATTLDNQNIK------KAIEVQI
QKPQEG---RSTACQRQQVFC----------DEELLSETKNTSS---DSLTKFNKG--NV
FLLDATKEGNVGRFLNHSCCPNLLVQNVFVETHNRNFPLVAFFTNRYVKARTELTWDYGY
EAGTVPEKEIFCQCGVNKCRK
>MECOM_Q13465
------------------------------------------------------------
------------------------------------------------------------
------------------------------------------PI----------------
------------------------------------------------------------
------------------------------------------------------------
------------------------------------------------------------
------------------------------------------------------------
------------P--------------------A----E---------------------
---FELRE----------------S-N-MPGA--------GL-G----------------
----------I-WTKR-K--IEV-GEKF--G-------------------PY--------
-VGE--------------------------------------------------------
------------------------------------------------------------
------------------------------------------------------------
------------------------------------------------------------
------------------------------------------------------------
------------------------------------------------------------
------------------------------------------------------------
---------Q---------------------R-S----N--LK-----------------
---D----P-----S----------------YGW-E------------------------
-------I------------------------------------LDEF-----YNV----
--------K-----F---------------------------------------------
-----------------------------C-IDA-SQPD-----------VG-------S
WLKYIRFAGCYDQ----HN-LVAC-Q---I------------------------N-----
------------------------DQI--FYRVVADIAPGEELL
>PRDM16_Q9HAZ2
------------------------------------------------------------
------------------------------------------------------------
------------------------------------------PI----------------
------------------------------------------------------------
------------------------------------------------------------
------------------------------------------------------------
------------------------------------------------------------
------------P--------------------A----D---------------------
---FELRE----------------S-S-IPGA--------GL-G----------------
----------V-WAKR-K--MEA-GERL--G-------------------PC--------
-VVV--------------------------------------------------------
------------------------------------------------------------
------------------------------------------------------------
------------------------------------------------------------
------------------------------------------------------------
------------------------------------------------------------
------------------------------------------------------------
---------P---------------------R-A----A--AK-----------------
---E----T-----D----------------FGW-E-QILTDVEVSPQEGCITK------
-------I------------------------------------SEDL-----GSE----
--------K-----F---------------------------------------------
-----------------------------C-VDA-NQAG-----------AG-------S
WLKYIRVACSCDD----QN-LTMC-Q---I------------------------S-----
------------------------EQI--YYKVIKDIEPGEELL----------------
------------------------------------------------------------
------------------------------------------------------------
------------------------------------------------------------
-V
>PRDM12_Q9H4Q4
----L-------------------------------------------------------
------------------------------------------------------------
------------------------------------------VL----------------
------------------------------------------------------------
------------------------------------------------------------
------------------------------------------------------------
------------------------------------------------------------
------------P--------------------A----E---------------------
---VIIAQSSIPGEG--------------------------L-G----------------
----------I-FSKT-W--IKA-GTEM--G-------------------PF--------
-TGRVI------------------------------------------------------
------------------------------------------------------------
------------------------------------------------------------
------------------------------------------------------------
------------------------------------------------------------
------------------------------------------------------------
------------------------------------------------------------
---------AP-------------------------------------------------
------------------EHVD--ICKNNN-LMW-E------------------------
-------V------------------------------------F--N--EDG-------
--------T-----V---------------------------------------------
-----R---------------Y-------F-IDA------------------SQEDH-RS
WMTYIKCARNEQE----QN-LEVV-Q---I------------------------G-----
------------------------TSI--FYKAIEMIPPDQELLV-----------WY--
GN----------------------------------------------------------
------------------------------------------------------------
--------------------------------------SHNTFLGIPGVPGLEEDQKKNK
H
>PRDM6_Q9NQX0
------------------------------------------------------------
------------------------------------------------------------
------------------------------------------------------------
------------------------------------------------------------
------------------------------------------------------------
------------------------------------------------------------
------------------------------------------------------------
------------------------------------------------------------
-----------------------------------------Y-G----------------
----------I-CAAQ-R--IQQ-GTWI--G-------------------PF--------
-QGVLL------------------------------------------------------
------------------------------------------------------------
------------------------------------------------------------
------------------------------------------------------------
------------------------------------------------------------
------------------------------------------------------------
------------------------------------------------------------
---------PP-------------------------------------------------
------------------EKVQAGAVRNTQ-HLW-E------------------------
-------I------------------------------------Y--D--QDG-------
--------T-----L---------------------------------------------
-----Q---------------H-------F-IDG------------------GEPSK-SS
WMRYIRCARHCGE----QN-LTVV-Q---Y------------------------R-----
------------------------SNI--FYRACIDIPRGTELLV-----------WY--
ND----------------------------------------------------------
------------------------------------------------------------
--------------------------------------SYTS
>PRDM5_Q9NQX1
------------------------------------------------------------
------------------------------------------------------------
------------------------------------------------------------
------------------------------------------------------------
------------------------------------------------------------
------------------------------------------------------------
------------------------------------------------------------
--------------------------------------D---------------------
---RFSLKSSRVQDG--------------------------M-G----------------
----------L-YTAR-R--VRK-GEKF--G-------------------PF--------
-AGEKR------------------------------------------------------
------------------------------------------------------------
------------------------------------------------------------
------------------------------------------------------------
------------------------------------------------------------
------------------------------------------------------------
------------------------------------------------------------
---------MP-------------------------------------------------
------------------EDLD--ENMDYR-LMW-E------------------------
-------V------------------------------------R--G--SKG-------
--------E-----V---------------------------------------------
-----L---------------Y-------I-LDA------------------TNPRH-SN
WLRFVHEAPSQEQ----KN-LAAI-Q---E------------------------G-----
------------------------ENI--FYLAVEDIETDTELLI-----------GY--
LD----------------------------------------------------------
------------------------------------------------------------
--------------------------------------SDMEA
>PRDM1_O75626
------------------------------------------------------------
------------------------------------------------------------
------------------------------------------------------------
------------------------------------------------------------
------------------------------------------------------------
------------------------------------------------------------
------------------------------------------------------------
------------------------------------------------------------
-------------------------------------------G----------------
----------V-MSKE-Y--IPK-GTRF--G-------------------PL--------
-IGEIY------------------------------------------------------
------------------------------------------------------------
------------------------------------------------------------
------------------------------------------------------------
------------------------------------------------------------
------------------------------------------------------------
------------------------------------------------------------
---------TNDTVPKNAN-----------R-----------------------------
--------------K----------------YFW-R------------------------
-------I------------------------------------Y--S--RG--------
--------E-----L---------------------------------------------
-----H---------------H-------F-IDG-FNEE-----------KS-------N
WMRYVNPAHSPRE----QN-LAAC-Q---N------------------------G-----
------------------------MNI--YFYTIKPIPANQELLV-----------WY--
CRDFAE
>PRDM14_Q9GZV8
------------------------------------------------------------
------------------------------------------------------------
------------------------------------------------------------
------------------------------------------------------------
------------------------------------------------------------
------------------------------------------------------------
------------------------------------------------------------
------------------------------------------------------------
-----------------------------------------F-G----------------
----------V-FCSS-F--IAK-GVRF--G-------------------PF--------
-QGKVV------------------------------------------------------
------------------------------------------------------------
------------------------------------------------------------
------------------------------------------------------------
------------------------------------------------------------
------------------------------------------------------------
------------------------------------------------------------
---------NA-------------------------------------------------
------------------SEVK--TYGDNS-VMW-E------------------------
-------I------------------------------------F-----EDG-------
--------H-----L---------------------------------------------
-----S---------------H-------F-IDG-------------------KGGT-GN
WMSYVNCARFPKE----QN-LVAV-Q---C------------------------Q-----
------------------------GHI--FYESCKEIHQNQELLV-----------WY--
GD----------------------------------------------------------
------------------------------------------------------------
--------------------------------------CYEK
>PRDM2_Q13029
------------------------------------------------------------
------------------------------------------------------------
------------------------------------------GL----------------
------------------------------------------------------------
------------------------------------------------------------
------------------------------------------------------------
------------------------------------------------------------
------------P--------------------E----E---------------------
---VRLFP----------------S-A-VDKT--------RI-G----------------
----------V-WATK-P--ILK-GKKF--G-------------------PF--------
-VGDKK------------------------------------------------------
------------------------------------------------------------
------------------------------------------------------------
------------------------------------------------------------
------------------------------------------------------------
------------------------------------------------------------
------------------------------------------------------------
---------K---------------------R-S----Q--VK-----------------
---N----N-----V----------------YMW-E------------------------
-------V------------------------------------Y--Y-----PNL----
--------G-----W---------------------------------------------
-----M-----------------------C-IDA-TDPE-----------KG-------N
WLRYVNWACSGEE----QN-LFPL-E---I------------------------N-----
------------------------RAI--YYKTLKPIAPGEELLV-----------WY--
NG---------------------------EDN
>PRDM11_Q9NQV5
------------------------------------------------------------
------------------------------------------------------------
------------------------------------------------------------
------------------------------------------------------------
------------------------------------------------------------
------------------------------------------------------------
------------------------------------------------------------
---------------------------------Q----G---------------------
---MEVVK-------D-TSGE--------------------S-D----------------
----------V-RCVNEV--IPK-GHIF--G-------------------PY--------
-EGQIS------------------------------------------------------
------------------------------------------------------------
------------------------------------------------------------
------------------------------------------------------------
------------------------------------------------------------
------------------------------------------------------------
------------------------------------------------------------
---------TQ-------------------------------------------------
---------DKSAGF----------------FSW-L------------------------
-------I------------------------------------V--DKN-N--------
--------R-----Y---------------------------------------------
---------------------K-------S-IDG-SDET-----------KA-------N
WMRYVVISREERE----QN-LLAF-Q---H------------------------S-----
------------------------ERI--YFRACRDIRPGEWLRV-----------WY--
SEDYMKR
>PRDM7_Q9NQW5
------------------------------------------------------------
------------------------------------------------------------
------------------------------------------------------------
------------------------------------------------------------
------------------------------------------------------------
------------------------------------------------------------
------------------------------------------------------------
---------------------------------P----G---------------------
---LRIGP-------S-GIPQ--------------------A-G----------------
----------L-GVWNEASDLPL-GLHF--G-------------------PY--------
-EGRIT------------------------------------------------------
------------------------------------------------------------
------------------------------------------------------------
------------------------------------------------------------
------------------------------------------------------------
------------------------------------------------------------
------------------------------------------------------------
---------ED-------------------------------------------------
---------EEAANS---------------GYSW-L------------------------
-------I------------------------------------T--KGR-N--------
--------C-----Y---------------------------------------------
---------------------E-------Y-VDG-KDKS-----------SA-------N
WMRYVNCARDDEE----QN-LVAF-Q---Y------------------------H-----
------------------------RQI--FYRTCRVIRPGCELLV-----------WS--
GDEYGQE
>PRDM9_Q9NQV7
------------------------------------------------------------
------------------------------------------------------------
------------------------------------------------------------
------------------------------------------------------------
------------------------------------------------------------
------------------------------------------------------------
------------------------------------------------------------
-------------FVKDSAVDKGHPNRSALSLPP----G---------------------
---LRIGP-------S-GIPQ--------------------A-G----------------
----------L-GVWNEASDLPL-GLHF--G-------------------PY--------
-EGRIT------------------------------------------------------
------------------------------------------------------------
------------------------------------------------------------
------------------------------------------------------------
------------------------------------------------------------
------------------------------------------------------------
------------------------------------------------------------
---------ED-------------------------------------------------
---------EEAANN---------------GYSW-L------------------------
-------I------------------------------------T--KGR-N--------
--------C-----Y---------------------------------------------
---------------------E-------Y-VDG-KDKS-----------WA-------N
WMRYVNCARDDEE----QN-LVAF-Q---Y------------------------H-----
------------------------RQI--FYRTCRVIRPGCELLV-----------WY--
GDEYGQE-----------------------------------------------------
------------------------------------------------------------
------------------------------------------------------------
-----------------------LGIKWGSKWKKELMAGREPKPEIHPCPSCCLAFSSQK
FLSQ
>PRDM10_Q9NQV6
RPVL--------------------------------------------------------
------------------------------------------------------------
-------------------------------------TRARASL----------------
------------------------------------------------------------
------------------------------------------------------------
------------------------------------------------------------
------------------------------------------------------------
------------P--------------------L----V---------------------
---LYIDR-------FL------------------------G-G----------------
----------V-FSKR-R--IPK-RTQF--G-------------------PV--------
-EGPLVRGSE--------------------------------------------------
------------------------------------------------------------
------------------------------------------------------------
------------------------------------------------------------
------------------------------------------------------------
------------------------------------------------------------
------------------------------------------------------------
------------------L-----------K-----------------------------
--------------DCYI--------------HL-K------------------------
-------V----------------------------------------------------
------------------------------------------------------------
------SLDKGDRKERDLHEDL-------W-FEL-SDET-----------LC-------N
WMMFVRPAQNHLE----QN-LVAY-Q---Y------------------------G-----
------------------------HHV--YYTTIKNVEPKQELKV-----------W
>PRDM15_P57071
-PNL--------------------------------------------------------
------------------------------------------------------------
-------------------------------------EIRR-------------------
------------------------------------------------------------
------------------------------------------------------------
------------------------------------------------------------
------------------------------------------------------------
------------------------------------------------------------
-----LED-------GA------------------------E-G----------------
----------V-FAIT-Q--LVK-RTQF--G-------------------PF--------
-ESRRVAKWE--------------------------------------------------
------------------------------------------------------------
------------------------------------------------------------
------------------------------------------------------------
------------------------------------------------------------
------------------------------------------------------------
------------------------------------------------------------
------------------K-----------E-----------------------------
--------------SAF---------------PL-K------------------------
-------V----------------------------------------------------
------------------------------------------------------------
---------------------FQKDGHPVC-FDT-SNED-----------DC-------N
WMMLVRPAAEAEH----QN-LTAY-Q---H------------------------G-----
------------------------SDV--YFTTSRDIPPGTELRV-----------WY--
AAFYAKK
>PRDM4_Q9UKN5
------------------------------------------------------------
------------------------------------------------------------
------------------------------------------SL----------------
------------------------------------------------------------
------------------------------------------------------------
------------------------------------------------------------
------------------------------------------------------------
------------P--------------------K----Q---------------------
---LVLRQ----------------S-I----------VGAEV-G----------------
----------V-WTGE-T--IPV-RTCF--G-------------------PL--------
-IGQQS------------------------------------------------------
------------------------------------------------------------
------------------------------------------------------------
------------------------------------------------------------
------------------------------------------------------------
------------------------------------------------------------
------------------------------------------------------------
---------H---------SMEVAEWTDKAV-----------------------------
--------------N----------------HIW-K------------------------
-------I------------------------------------Y--H--NG--------
--------V-----L---------------------------------------------
-----E---------------F-------C-IIT-TDEN-----------EC-------N
WMMFVRKARNREE----QN-LVAY-P---H------------------------D-----
------------------------GKI--FFCTSQDIPPENELLF-----------YY--
SR----------------------------------------------------------
------------------------------------------------------------
------------------------------------------------------------
--DYAQQIGVPEHPDVHLCNCGK
>PRDM13_Q9H4Q3
------------------------------------------------------------
------------------------------------------------------------
------------------------------------------------------------
------------------------------------------------------------
------------------------------------------------------------
------------------------------------------------------------
------------------------------------------------------------
------------------------------------------------------------
-------HGAARAPA--------------------------T-S----------------
----------V-SADC-C--IPA-GLRL--G-------------------PV--------
-PGTFK------------------------------------------------------
------------------------------------------------------------
------------------------------------------------------------
------------------------------------------------------------
------------------------------------------------------------
------------------------------------------------------------
------------------------------------------------------------
---------LG-------------------------------------------------
------------------KYLS--DRREPG-PKK-K------------------------
-------V------------------------------------R--M--VRG-------
--------E---------------------------------------------------
-----------------------------L-VDE------------------SGGSP-LE
WIGLIRAARNSQE----QT-LEAI-A-DLP------------------------G-----
------------------------GQI--FYRALRDVQPGEELTV-----------WY--
SN----------------------------------------------------------
------------------------------------------------------------
--------------------------------------SLAQW
>PRDM8_Q9NQV8
------------------------------------------------------------
------------------------------------------------------------
------------------------------------------------------------
------------------------------------------------------------
------------------------------------------------------------
------------------------------------------------------------
------------------------------------------------------------
------------------------------------------------------------
--------QCLTDIF--------------------------T-S----------------
----------V-YTTC-D--IPE-NAIF--G-------------------PC-----VLS
HTSLYD------------------------------------------------------
------------------------------------------------------------
------------------------------------------------------------
------------------------------------------------------------
------------------------------------------------------------
------------------------------------------------------------
------------------------------------------------------------
---------SI-------------------------------------------------
------------------AFIA---LKSTD-KRT-V------------------------
-------P------------------------------------Y--I--FRV-------
--------D---------------------------------------------------
-----------------------------T-SAA------------------NGSSEGLM
WLRLVQSARDKEE----QN-LEAY----IK------------------------N-----
------------------------GQL--FYRSLRRIAKDEELLV-----------WY--
GK----------------------------------------------------------
------------------------------------------------------------
--------------------------------------ELTEL
>SETD7_Q8WTS6
------------------------------------------------------------
------------------------------------------------------------
------------------------------------------------------------
------------------------------------------------------------
------------------------------------------------------------
------------------------------------------------------------
-----------DKSTSSCISTNALLPDPYESER---------------------------
------------------------------------------------------------
---VYVAE----------------SLI-SS----------AGEG----------------
----------L-FS-K-V--AVGPNTVM--S-------------------FY--------
-NGVRI------------------------------------------------------
------------------------------------------------------------
------------------------------------------------------------
------------------------------------------------------------
------------------------------------------------------------
------------------------------------------------------------
------------------------------------------------------------
------THQE---------------------VDS----R--DW-----------------
---AL---N-----G----------------NTL-SL-----------------------
-------D------------------------------------E---------------
--------------E---------------------------------------------
-----T-----------------------V-IDV-PE--PYNHVSKYCAS----------
LGHKANHS------FT-PN-CIYD-M---F------------------------V-----
-------HPRFG------------PIK--CIRTLRAVEADEELTV-----------AY--
G-----------------------------------------------------------
---------------------------------------YDHSPPGKSG--P----EAP-
-E---WYQVELKAFQ
>KMT5B_Q4FZB7
------------------------------------------------------------
------------------------------------------------------------
----------------------------------------------LFKEHVFIYLRMFA
TD----------------------------------------------------------
------------------------------------------------------------
------------------------------------------------------------
------------------------------------------------------------
------------S--------------------G----F---------------------
---EI-LP----------------C-N-RY--SSEQN----G-A----------------
----------KIVATK-E--WKR-NDKIELL-------------------VG--------
-CIAEL------------------------------------------------------
------------------------------------------------------------
------------------------------------------------------------
------------------------------------------------------------
------------------------------------------------------------
------------------------------------------------------------
------------------------------------------------------------
------S-EI---------------------E-E----NMLLR-----------------
---H-GEND-----F----------------SVMYS------------------------
-------T------------------------------------R---------------
--------------KNCAQLW---------------------------------------
---------------------------------------------------L-------G
PAAFINHD------CR-PN-CKFV-S---T------------------------GRD---
-------------------------TA--CVKALRDIEPGEEISC-----------YY--
G-----------------------------------------------------------
---------------------------------------DG--------FFGENNE----
---------------FC------ECYTCERRGT-GA
>KMT5C_Q86Y97
------------------------------------------------------------
------------------------------------------------------------
----------------------------------------------ALKTHVYRYLRAFL
PE----------------------------------------------------------
------------------------------------------------------------
------------------------------------------------------------
------------------------------------------------------------
------------S--------------------G----F---------------------
---TI-LP----------------C-T-RY--SMETN----G-A----------------
----------KIVSTR-A--WKK-NEKLELL-------------------VG--------
-CIAEL------------------------------------------------------
------------------------------------------------------------
------------------------------------------------------------
------------------------------------------------------------
------------------------------------------------------------
------------------------------------------------------------
------------------------------------------------------------
------R-EA---------------------D-E-----GLLR-----------------
---A-GEND-----F----------------SIMYS------------------------
-------T------------------------------------R---------------
--------------KRSAQLW---------------------------------------
---------------------------------------------------L-------G
PAAFINHD------CK-PN-CKFV-P---A------------------------DGN---
-------------------------AA--CVKVLRDIEPGDEVTC-----------FY--
G-----------------------------------------------------------
---------------------------------------EG--------FFGEKNE----
---------------HC------ECHTCERKGE-GA
>SETD3_Q86TU7
------------------------------------------------------------
------------------------------------------------------------
REDYFPDLMKWASEN---------------------------------------------
------------------------------------------------------------
------------------------------------------------------------
------------------------------------------------------------
------------------------------------------------------------
-------GASV--------------------------EG---------------------
---FEMVN----------------F-K-EE----------GF-G----------------
----------L-RATR-D--IKA-EELF--L-------------------WVP-RKL---
--LMTV------------------------------------------------------
------------------------------------------------------------
------------------------------------------------------------
-------------------ESA-----------------KNSVLGPLY---SQDRILQAM
GNIALA----------FHLLCER-ASPNS-FWQP-----------YIQTL---PSE--YD
TPLYF-EEDEV-RYL---------QSTQA-IHDVFSQY-------KNT---------ARQ
-YAYF---YKV-I--QTHPHANK----------------LP-LKDS-FTYED--------
-----Y-----------------------------------------R----WAVSSVM-
--------T-----R----------------QN--Q------------------------
-------I-------------P-----------TEDGS----RV----------------
------------------------------------------------------------
-----T-----------------------L-ALIP-------------------------
LWDMCNHT------N--GL-ITTG-Y---N------------------------L-----
-------E----DD----------R-C--ECVALQDFRAGEQIYI-----------FY--
GT----------RS---N-AEFV-------------------------------I-----
------------------------------------------------------------
--HSGF---------FFD---NN------------SHD
>SETD4_Q9NVD3
------------------------------------------------------------
------------------------------------------------------------
------ELRKWLKAR---------------------------------------------
------------------------------------------------------------
------------------------------------------------------------
------------------------------------------------------------
------------------------------------------------------------
-------KFQD--------------------------SN---------------------
---LAPAC----------------F-P-GT----------GR-G----------------
----------L-MSQT-S--LQE-GQMI--I-------------------SLP-ESC---
--LLTT------------------------------------------------------
------------------------------------------------------------
------------------------------------------------------------
-------------------DTV-----------------IRSYLGA-Y---ITKWKPPPS
PLLALC----------TFLVSEKHAGHRS-LWKP-----------YLEIL---PKA--YT
CPVCL-EPEVV-NLLPKSLKAKAEEQRAH-VQEFFASS-------RD-------------
---FF---SSL-Q------PLFA----------------EA-VDSI-FSYSA--------
-----L-----------------------------------------L----WAWCTVN-
--------T-----R----------------AV--Y------------------------
-------L-------------R-----------PRQRE----CL----------------
---------------------SAEPD----------------------------------
-----T-----------------------C-ALAP-------------------------
YLDLLNHS------P--HVQVKAA-F---N------------------------E-----
-------E----TH----------S-Y--EIRTTSRWRKHEEVFI-----------CY--
GP----------HD---N-QRLF-------------------------------L-----
------------------------------------------------------------
--EYGF---------VSV---HN------------PHA
>SETD6_Q8TBK2
------------------------------------------------------------
------------------------------------------------------------
--DPVACFLSWCRRV---------------------------------------------
------------------------------------------------------------
------------------------------------------------------------
------------------------------------------------------------
------------------------------------------------------------
-------GLEL-----------------------S--PKVSERAGGRRTRGGARAALTSP
PAQVAVSR-------------QGT----VA----------GY-G----------------
----------M-VARE-S--VQA-GELL--F-------------------VVP-RAA---
--LLSQ------------------------------------------------------
------------------------------------------------------------
------------------------------------------------------------
-------------------HTCSIGGLLERERVALQSQS---------------------
GWVPLL----------LALLHEL-QAPAS-RWRP-----------YFALW---PELGRLE
HPMFW-PEEERRCLL----------QGTGVPEAVEKDL-------ANI---------RSE
-YQSI---VLP-FME----AHPD----------------LF--SLRVRSLEL--------
-----Y-----------------------------------------H----QLVALVM-
--------A-----Y----------------SF--Q------------------------
-------EPLEEEEDEKEPNS---------------------------------------
------------------------------------------------------------
-----------------------------P-VMVP-------------------------
AADILNHL-----AN--HN-ANLE-Y---S------------------------A-----
-------------N----------C-L--RMVATQPIPKGHEIFN-----------TY--
GQ----------MA---N-WQLI-------------------------------H-----
------------------------------------------------------------
--MYGF---------VEP-YPDN------------T
>SMYD1_Q8NB12
------------------------------------------------------------
------------------------------------------------------------
------------------------------------------------------------
------------------------------------------------------------
------------------------------------------------------------
------------------------------------------------------------
------------------------------------------------------------
-------------------------------------EN---------------------
---VEVFT----------------A-E-GK----------GR-G----------------
----------L-KATK-E--FWA-ADII--F-------------------AERA------
--YSAV----VF--D------------------SLVNF------------VCH-------
-------TCF-----KRQEKLHRCG---QCKFAH------YCDRTCQ---K-DAW-----
------------------------------------------------------------
------------------L--------------------NHKNECSAIKRY-GKVPN---
ENIRLA----------ARIMWRV-ER--E-GTGLTE--G---CLVSVDDLQNH-------
--VEHF---------------------------GEEEQ-------KDL---------RVD
-VDTF---LQYW--------PPQ----------------SQ-Q--F-SM-QY--------
-----I-----------------------------------------S----HIFGVIN-
--------C-----N----------------GF--T------------------------
-------L-------------S----DQRGLQA----------V----------------
------------------------------------------------------------
-----G-----------------------V-GIFP-------------------------
NLGLVNHD------C-WPN-CTVIFNN---------------------------G--NHE
AVKSMFH-----TQ-------M--R-I--ELRALGKISEGEELTV-----------SY--
IDFLHLSEERRR-Q---LKKQY--------------------------------------
------------------------------------------------------------
-----Y---------FDCS-----------------------------------------
------------------------------------------------------------
------------------------------------------------------------
------------------------------------------------------------
------------------------------------------------------------
------------------------------------------------------------
------------------------------------------------------------
---------------------CEHCQKGLKDDLFLAAKEDPKPSQEVVKEMIQFSKDTLE
KIDKARSEGLYHEVVKLCRECLEKQEPVFADTNLYVLRLLSIASEVLSYLQAYEEASHYA
RRMVDGYMKLYHHNNAQLGMAVMRAGLTNWHAGHIEVGHGMICKAYAILLVTHGPSHPIT
KDLEAMRMQTEMELRMFRQNEFMYHKMREAALNN
>SMYD2_Q9NRG4
------------------------------------------------------------
------------------------------------------------------------
------------------------------------------------------------
------------------------------------------------------------
------------------------------------------------------------
------------------------------------------------------------
------------------------------------------------------------
-------------------------------------GG---------------------
---LERFC----------------S-P-GK----------GR-G----------------
----------L-RALQ-P--FQV-GDLL--F-------------------SCPA------
--YAYV----LT--V------------------NERGN------------HCE-------
-------YCFTRKEG----LSKCGRCKQ----AF------YCNVECQ---K-EDWP-MHK
LECS------------------------------------------------------PM
VVFGENWN----PSETVR------------------------------------------
----LT----------ARILAKQ-KI--H-PE-RTPSE----KLLAVKEFESH-------
--LDKL---------------------------DNEKK-------DLI---------QSD
-IAALHHF--YS--------KHL----------------GFP-----DN-DS--------
-----L-----------------------------------------V----VLFAQVN-
--------C-----N----------------GF--T------------------------
-------I-------------EDEEL-----SH----------L----------------
------------------------------------------------------------
-----G-----------------------S-AIFP-------------------------
DVALMNHS------C-CPN-VIVTYKG---------------------------------
---------------------T--L-A--EVRAVQEIKPGEEVFT-----------SY--
IDLLYPTEDRND-R---LRDSY--------------------------------------
------------------------------------------------------------
-----F---------FTCE-----------------------------------------
------------------------------------------------------------
------------------------------------------------------------
------------------------------------------------------------
------------------------------------------------------------
------------------------------------------------------------
------------------------------------------------------------
---------------------CQECTTKDKDKAKVEIRKLSDPPKAEAIRDMVRYARNVI
EEFRRAKHYKSPSELLEICELSQEKMSSVFEDSNVYMLHMMYQAMGVCLYMQDWEGALQY
GQKIIKPYSKHYPLYSLNVASMWLKLGRLYMGLEHKAAGEKALKKAIAIMEVAHGKDHPY
ISEIKQEIESH
>SMYD3_Q9H7B4
------------------------------------------------------------
------------------------------------------------------------
------------------------------------------------------------
------------------------------------------------------------
------------------------------------------------------------
------------------------------------------------------------
------------------------------------------------------------
--------------------------------------K---------------------
---VEKFA----------------T-A-KR----------GN-G----------------
----------L-RAVT-P--LRP-GELL--F-------------------RSDP------
--LAYT----VCKG-------------------SRGVV------------CDRCLLGKEK
LMRCSQC------------------RVA----KYCSAKCQ------K---KA--WP-DHK
RECK----------------------------------CLK-----SCK-----------
-----PRY----PPDSVR------------------------------------------
----LL----------GRVVFKL-MD--GA---PSESE----KLYSFYDLESN-------
--INKL---------------------------TEDKK-------EGL---------RQL
-VMTFQHF--MR--------EEIQDASQLPPAF------------------D--------
-----L-----------------------------------------F----EAFAKVI-
--------C-----N----------------SF--T------------------------
-------I-------------CNAEM-----QE----------V----------------
------------------------------------------------------------
-----G-----------------------V-GLYP-------------------------
SISLLNHS------C-DPN-CSIVFNG---------------------------------
---------------------P--H-L--LLRAVRDIEVGEELTI-----------CY--
LDMLMTSEERRK-Q---LRDQY--------------------------------------
------------------------------------------------------------
-----C---------FECD-----------------------------------------
------------------------------------------------------------
------------------------------------------------------------
------------------------------------------------------------
------------------------------------------------------------
------------------------------------------------------------
------------------------------------------------------------
---------------------CFRCQTQDKDADMLTGDEQVWKEVQESLKKIEELKAHWK
WEQVLAMCQAIISSNSERLPDINIYQLKVLDCAMDACINLGLLEEALFYGTRTMEPYRIF
FPGSHPVRGVQVMKVGKLQLHQGMFPQAMKNLRLAFDIMRVTHGREHSLIEDLILLLEEC
DANIRAS
>SMYD4_Q8IYR2
------------------------------------------------------------
------------------------------------------------------------
------------------------------------------------------------
------------------------------------------------------------
------------------------------------------------------------
------------------------------------------------------------
------------------------------------------------------------
------------------------------------------------------------
--------------------------P-LK----------GR-C----------------
----------L-VATK-D--ILP-GELL--V-------------------QEDA------
--FVSV----LNPG-ELPPPHHGLDSKWDTRVTNGDLY------------CHRCLKHTLA
TVPCDGC------------------SYA----KYCSQECL------Q---QA--WELYHR
TECPLGGLLLTLGVFCHIALRLTLLVGFEDVRKIITKLCDKISNKDICL-----------
-----PE-----SNNQVK------------------------------------------
----TLNYGLGESEKNGNIVETP-IP--GC---DINGK-YENNYNAVFNLLPH-------
--TENH---------------------------SPEHKFLCALCVSALC--------RQL
EAASLQAI--PT--------ERIVNSSQLKAAV------------------TPELCPDVT
IWGVAM-----------------------------------------L----RHMLQLQ-
--------C-----N----------------AQ--A------------------MTTIQH
TGPKGSIV-------------TDSRQ-----VR----------L----------------
------------------------------------------------------------
-----A-----------------------T-GIFP-------------------------
VISLLNHS------C-SPN-TSVSFIS---------------------------------
---------------------T--V-A--TIRASQRIRKGQEILH-----------CYGP
HKSRMGVAERQQ-K---LRSQY--------------------------------------
------------------------------------------------------------
-----F---------FDCA-----------------------------------------
------------------------------------------------------------
------------------------------------------------------------
------------------------------------------------------------
------------------------------------------------------------
------------------------------------------------------------
------------------------------------------------------------
---------------------CPACQTEAHRMAAGPRWEAFCCNSCGAPMQGDDVLRCGS
RSCAESAVSRDHLVSRLQDLQQQVRVAQKLLRDGELERAVQRLSGCQRDAESFLWAEHAV
VGEIADGLARACAALGDWQKSATHLQRSLYVVEVRHGPSSVEMGHELFKLAQIFFNGFAV
PEALSTIQKAEEVLSLHCGPWDDEIQELQKMKSCLLDLPPTPVGPAL
>SMYD5_Q6GMV2
------------------------------------------------------------
------------------------------------------------------------
------------------------------------------------------------
------------------------------------------------------------
------------------------------------------------------------
------------------------------------------------------------
------------------------------------------------------------
-----------------------------------RVSV---------------------
---EVRFV----------------S-S-AK----------GK-G----------------
----------L-FATQ-L--IRK-GETI--FVERPLVAAQFLWNALYRYRACDH------
--CLRA----LE--K------------------AEENAQRLTGKPGQVLPHPE-------
-------LCTVRKDL----HQNCPHC-Q----VM------YCSAECRLAAT-EQY---HQ
VLCP---------------------------------------------GPSQDDPLHPL
NKLQEAWRSIHYPPETAS------------------------------------------
----I-------------MLMAR-MV--A-TV-KQAKD----KDRWIRLFSQF-------
--CNKT---------------------------ANEEE-------EIV-HKLLGDKFKGQ
-LELLRRL--FT--------EAL----------YEEAVSQWF-----TP-DG--------
-----F-----------------------------------------R----SLFALVG-
--------T-----N----------------GQ--G------------------------
-------I-------------GTSSL-----SQ----------W----------------
--------------------------VHACDTLELKPQDREQLDAFIDQLYKDIEAATGE
FLNCEG-----------------------S-GLFV-------------------------
LQSCCNHS------C-VPN-AETSFPE---------------------------------
---------------------NNFL-L--HVTALEDIKPGEEICI-----------SY--
LDCCQRERSRHS-RHKILRENY--------------------------------------
------------------------------------------------------------
-----L---------FVCS-----------------------------------------
------------------------------------------------------------
------------------------------------------------------------
------------------------------------------------------------
------------------------------------------------------------
------------------------------------------------------------
------------------------------------------------------------
---------------------CPKCLAEADEPNVTSEEEEEEEEEEEGEPEDAELGDEMT
DV
